# Supplementary material for: Uridine, a Therapeutic Nucleoside, Exacerbates Alcoholic Liver Disease via SRC Kinase Activation: A Network Toxicology and Molecular Dynamics Perspective
Source: Int J Mol Sci. 2025 Jun 7;26(12):5473. doi: 10.3390/ijms26125473 (PMC12193447; doi:10.3390/ijms26125473)
Supplement: Supplementary file 1 [file ijms-26-05473-s001.zip]

Archive with 4 entries (4 files):
- Supplementary MaterialS1.csv
- Supplementary MaterialS2.pdf
- Supplementary MaterialS3.pdf
- Supplementary MaterialS4.csv
