# Supplementary material for: Uridine, a Therapeutic Nucleoside, Exacerbates Alcoholic Liver Disease via SRC Kinase Activation: A Network Toxicology and Molecular Dynamics Perspective
Source: Int J Mol Sci. 2025 Jun 7;26(12):5473. doi: 10.3390/ijms26125473 (PMC12193447; doi:10.3390/ijms26125473)
Supplement: Supplementary file 1 [file ijms-26-05473-s001.zip › Supplementary MaterialS1.csv]

## Sheet: Sheet1
id.exposure	Trait	nsnp	method	pval	OR(95% CI)
GCST90199631	3-methyl-2-oxovalerate levels	15	Inverse variance weighted	0.037	1.400 (1.021 to 1.919)
GCST90199662	Isovalerate (i5:0) levels	17	Inverse variance weighted	<0.001	1.513 (1.185 to 1.933)
GCST90199738	Stachydrine levels	24	Inverse variance weighted	0.031	1.279 (1.023 to 1.600)
GCST90199751	Gamma-glutamylmethionine levels	26	Inverse variance weighted	0.022	1.256 (1.034 to 1.526)
GCST90199789	2-palmitoyl-GPC (16:0) levels	16	Inverse variance weighted	0.03	1.319 (1.028 to 1.692)
GCST90199796	Docosapentaenoate (n6 DPA; 22:5n6) levels	16	Inverse variance weighted	0.039	1.315 (1.014 to 1.707)
GCST90199815	1-ribosyl-imidazoleacetate levels	15	Inverse variance weighted	0.029	1.352 (1.031 to 1.773)
GCST90199899	1-(1-enyl-palmitoyl)-GPC (p-16:0) levels	25	Inverse variance weighted	0.038	1.254 (1.013 to 1.552)
GCST90199944	Indolin-2-one levels	17	Inverse variance weighted	0.011	1.266 (1.055 to 1.519)
GCST90199988	Tyramine O-sulfate levels	21	Inverse variance weighted	0.011	1.322 (1.067 to 1.638)
GCST90200114	Glycosyl-N-tricosanoyl-sphingadienine (d18:2/23:0) levels	24	Inverse variance weighted	0.024	1.274 (1.033 to 1.571)
GCST90200167	Glutamine conjugate of C7H12O2 levels	30	Inverse variance weighted	0.044	1.222 (1.006 to 1.485)
GCST90200273	2-methoxyhydroquinone sulfate (2) levels	22	Inverse variance weighted	0.047	1.163 (1.002 to 1.349)
GCST90200277	Bilirubin degradation product, C16H18N2O5 (1) levels	23	Inverse variance weighted	0.018	1.166 (1.027 to 1.325)
GCST90200378	Cortisol levels (plasma)	18	Inverse variance weighted	0.022	1.373 (1.047 to 1.800)
GCST90200407	Uridine levels	18	Inverse variance weighted	0.019	1.300 (1.043 to 1.621)
GCST90200470	X-11470 levels	33	Inverse variance weighted	0.002	1.285 (1.100 to 1.501)
GCST90200518	X-12839 levels	27	Inverse variance weighted	0.043	1.169 (1.005 to 1.359)
GCST90200629	X-24337 levels	28	Inverse variance weighted	0.004	1.260 (1.077 to 1.474)
GCST90200660	X-25957 levels	20	Inverse variance weighted	0.049	1.278 (1.001 to 1.631)
GCST90200679	N-acetylarginine levels	25	Inverse variance weighted	0.024	1.121 (1.015 to 1.237)
GCST90200702	Bilirubin degradation product, C17H18N2O4 (2) levels	23	Inverse variance weighted	0.026	1.151 (1.017 to 1.302)
GCST90200704	Bilirubin (z,z) levels	33	Inverse variance weighted	0.021	1.135 (1.019 to 1.265)
GCST90200716	Adenosine 5'-diphosphate (ADP) to phosphoethanolamine ratio	23	Inverse variance weighted	0.008	1.243 (1.058 to 1.462)
GCST90200823	Adenosine 5'-diphosphate (ADP) to N-palmitoyl-sphingosine (d18:1 to 16:0) ratio	22	Inverse variance weighted	0.031	1.150 (1.012 to 1.305)
GCST90200843	Adenosine 5'-monophosphate (AMP) to flavin adenine dinucleotide (FAD) ratio	17	Inverse variance weighted	0.017	1.283 (1.046 to 1.574)
GCST90200930	Carnitine to acetylcarnitine (C2) ratio	19	Inverse variance weighted	0.014	1.382 (1.069 to 1.786)
GCST90200933	Alpha-ketoglutarate to proline ratio	24	Inverse variance weighted	0.037	1.279 (1.016 to 1.610)
GCST90200940	Adenosine 5'-diphosphate (ADP) to EDTA ratio	25	Inverse variance weighted	0.003	1.271 (1.084 to 1.490)
GCST90200958	Adenosine 5'-diphosphate (ADP) to choline ratio	20	Inverse variance weighted	<0.001	1.367 (1.157 to 1.614)
GCST90200962	Adenosine 5'-diphosphate (ADP) to glutamine ratio	19	Inverse variance weighted	0.003	1.320 (1.102 to 1.581)
GCST90200969	Adenosine 5'-monophosphate (AMP) to N-palmitoyl-sphingosine (d18:1 to 16:0) ratio	23	Inverse variance weighted	0.01	1.316 (1.069 to 1.620)
GCST90200980	Phosphoethanolamine to choline ratio	22	Inverse variance weighted	0.014	1.323 (1.058 to 1.653)
