# Supplementary material for: Uridine, a Therapeutic Nucleoside, Exacerbates Alcoholic Liver Disease via SRC Kinase Activation: A Network Toxicology and Molecular Dynamics Perspective
Source: Int J Mol Sci. 2025 Jun 7;26(12):5473. doi: 10.3390/ijms26125473 (PMC12193447; doi:10.3390/ijms26125473)
Supplement: Supplementary file 1 [file ijms-26-05473-s001.zip › Supplementary MaterialS4.csv]

## Sheet: Sheet1
Target protein	Mode	Binding energy (kcal/mol)	RMSD (l.b.)	RMSD (u.b.)
GSK3B	1	-6.2	0	0
GSK3B	2	-5.9	10.48	11.417
GSK3B	3	-5.7	10.587	12.213
GSK3B	4	-5.7	11.35	12.751
GSK3B	5	-5.6	2.094	2.739
GSK3B	6	-5.6	11.883	13.019
GSK3B	7	-5.6	10.464	12.336
GSK3B	8	-5.5	11.958	13.951
GSK3B	9	-5.5	10.536	12.283
FYN	1	-5.8	0	0
FYN	2	-5.5	4.445	8.273
FYN	3	-5.3	20.255	21.76
FYN	4	-5.3	19.685	21.447
FYN	5	-5.2	12.991	14.232
FYN	6	-5.1	16.306	18.021
FYN	7	-5.1	19.551	20.597
FYN	8	-5	15.97	17.596
FYN	9	-5	20.298	21.485
LYN	1	-4.9	0	0
LYN	2	-4.6	2.393	5.332
LYN	3	-4.6	1.791	5.382
LYN	4	-4.5	2.532	5.797
LYN	5	-4.4	2.914	4.5
LYN	6	-4.2	2.204	3.657
LYN	7	-4	2.433	4.414
LYN	8	-4	18.351	19.299
LYN	9	-4	2.281	5.179
SRC	1	-5.6	0	0
SRC	2	-5.2	2.119	2.344
SRC	3	-4.7	2.099	4.939
SRC	4	-4.7	2.351	4.883
SRC	5	-4.7	10.497	12.017
SRC	6	-4.7	2.225	5.673
SRC	7	-4.6	11.765	13.288
SRC	8	-4.6	11.315	12.514
SRC	9	-4.5	2.48	3.411
ADRB2	1	-7.1	0	0
ADRB2	2	-6.9	6.448	8.318
ADRB2	3	-6.8	5.79	7.32
ADRB2	4	-6.8	5.218	7.241
ADRB2	5	-6.8	5.791	7.899
ADRB2	6	-6.7	6.054	7.859
ADRB2	7	-6.6	2.066	3.398
ADRB2	8	-6.6	5.869	8.013
ADRB2	9	-6.5	2.246	5.281
